# Supplementary material for: Antimicrobial Peptides in the Battle against Orthopedic Implant-Related Infections: A Review
Source: Pharmaceutics. 2021 Nov 12;13(11):1918. doi: 10.3390/pharmaceutics13111918 (PMC8625235; doi:10.3390/pharmaceutics13111918)
Supplement: Supplementary file 1 [file pharmaceutics-13-01918-s001.zip]

Archive with 1 entries (1 files):
- pharmaceutics-1420971-supplementary.pdf
